# Supplementary material for: Xinghamide A, a New Cyclic Nonapeptide Found in Streptomyces xinghaiensis
Source: Mar Drugs. 2023 Sep 26;21(10):509. doi: 10.3390/md21100509 (PMC10608500; doi:10.3390/md21100509)
Supplement: Supplementary file 1 [file marinedrugs-21-00509-s001.zip]

Archive with 1 entries (1 files):
- marinedrugs-2612931-supplementary.pdf
